# Supplementary material for: A Highly Sensitive and Selective Fluorescent Probe Using MPA-InP/ZnS QDs for Detection of Trace Amounts of Cu2+ in Water
Source: Foods. 2021 Nov 11;10(11):2777. doi: 10.3390/foods10112777 (PMC8617727; doi:10.3390/foods10112777)
Supplement: Supplementary file 1 [file foods-10-02777-s001.zip]

Archive with 1 entries (1 files):
- foods-1440229-supplementary.pdf
